# Supplementary material for: Modulated Zika virus NS1 conjugate offers advantages for accurate detection of Zika virus specific antibody in double antigen binding and Ig capture enzyme immunoassays
Source: PLoS One. 2019 Aug 2;14(8):e0215708. doi: 10.1371/journal.pone.0215708 (PMC6677316; doi:10.1371/journal.pone.0215708)
Supplement: S1 File — (XLSX) [file pone.0215708.s001.xlsx]

## Sheet: Figure 2
Sample number	EuroimmunZ	DABA ASSAY
2414	1.04	0.33
4158	1.06	0.29
4162	1.07	0.88
2239	1.08	0.42
3281	1.08	0.51
3544	1.11	0.65
3336	1.29	1.28
592	1.31	0.61
3454	1.41	0.99
2452	1.46	2.72
2982	1.47	1
4031	1.51	2.05
2642	1.62	1.26
1868	1.74	2.67
2402	1.75	1.65
4471	1.76	5.46
2554	1.82	1.01
2444	1.92	4.87
2641	1.95	3.67
1159	1.98	2.23
3491	1.99	3.68
2501	2.02	0.97
3444	2.14	3.77
2373	2.21	1.19
1969	2.62	5.22
3327	2.68	10.33
244	3.07	7.12
1277	3.24	0.94
2415	3.27	2.24
1384	3.28	8.39
451	3.37	9.97
3977	3.54	7.91
1842	3.89	8.71
1537	4.54	14.35
2478	4.87	16.88
4170	0.34	1.1
3603	0.81	1.45
214902	0.153	1.994
216500	1.755	1.811
217099	1.783	0.65
216157	1.956	0.697
217296	2.526	2.036
217037	3.739	3.131

## Sheet: Figure 3_first week
ID IMT	COHORT	DAYS OF SYMPTOMS	Zika Euroimmune IgG SO/CO	Zika Euroimmune IgG RESULT	IgG capture Zika OD	IgG capture Zika SO/CO	IgG capture Zika RESULT	DAB SO	DABA SO/CO	Daba RESULT
50733-1	ZIKA	1	0.829	BORDERLINE	0.065	0.524	NEGATIVE	0.092	0.621	NEGATIVE
50729-1	ZIKA	1	2.593	POSITIVE	0.056	0.452	NEGATIVE	0.084	0.567	NEGATIVE
50945-1	ZIKA	2	0.061	NEGATIVE	0.054	0.435	NEGATIVE	0.117	0.789	NEGATIVE
50301-1	ZIKA	3	1.03	BORDERLINE	0.081	0.653	NEGATIVE	0.096	0.648	NEGATIVE
50738-1	ZIKA	3	0.154	NEGATIVE	0.077	0.621	NEGATIVE	0.066	0.445	NEGATIVE
50473-1	ZIKA	4	0.218	NEGATIVE	0.09	0.726	NEGATIVE	0.131	0.884	NEGATIVE
50939-1	ZIKA	4	0.081	NEGATIVE	0.056	0.452	NEGATIVE	0.104	0.702	NEGATIVE
50463-1	ZIKA	5	0.85	BORDERLINE	0.068	0.548	NEGATIVE	0.137	0.924	NEGATIVE
50436-1	ZIKA	4	0.446	NEGATIVE	0.079	0.637	NEGATIVE	0.697	4.702	POSITIVE
50102-3	ZIKA	6	0.455	NEGATIVE	0.056	0.452	NEGATIVE	0.996	6.718	POSITIVE
50342-1	ZIKA	6	0.25	NEGATIVE	0.063	0.508	NEGATIVE	0.468	3.157	POSITIVE
50905-1	ZIKA	3	0.252	NEGATIVE	0.156	1.25	POSITIVE	0.069	0.465	NEGATIVE
50755-1	ZIKA	3	3.027	POSITIVE	0.124	1	POSITIVE	0.088	0.594	NEGATIVE
50475-1	ZIKA	1	1.177	BORDERLINE	0.214	1.726	POSITIVE	0.834	5.626	POSITIVE
49912-1	ZIKA	1	0.079	NEGATIVE	0.185	1.492	POSITIVE	2.053	13.848	POSITIVE
50880-1	ZIKA	4	0.478	NEGATIVE	0.314	2.532	POSITIVE	0.801	5.403	POSITIVE
49920-1	ZIKA	4	2.84	POSITIVE	0.243	1.96	POSITIVE	2.884	19.454	POSITIVE
50433-1	ZIKA	4	2.419	POSITIVE	0.131	1.056	POSITIVE	0.509	3.433	POSITIVE
50833-1	ZIKA	4	2.811	POSITIVE	0.138	1.113	POSITIVE	0.251	1.693	POSITIVE
50462-1	ZIKA	5	3.988	POSITIVE	0.588	4.742	POSITIVE	1.276	8.607	POSITIVE
50882-1	ZIKA	5	3.392	POSITIVE	0.997	8.04	POSITIVE	1.607	10.84	POSITIVE

## Sheet: Figure 3_weeks2-4
ID IMT	COHORT	DAYS OF SYMPTOMS	Zika Euroimmune IgG SO/CO	Zika Euroimmune IgG RESULT	IgG capture Zika OD	IgG capture Zika SO/CO	IgG capture Zika RESULT	DAB SO	DABA SO/CO	Daba RESULT
50870-1	ZIKA	17	0.046	NEGATIVE	0.05	0.403	NEGATIVE	0.077	0.519	NEGATIVE
50945-2	ZIKA	14	1.064	BORDERLINE	0.08	0.645	NEGATIVE	0.585	3.946	POSITIVE
50171-2	ZIKA	14	3.162	POSITIVE	0.122	0.984	NEGATIVE	1.702	11.481	POSITIVE
50206-3	ZIKA	14	1.733	POSITIVE	0.093	0.75	NEGATIVE	0.552	3.723	POSITIVE
50460-2	ZIKA	15	3.14	POSITIVE	0.095	0.766	NEGATIVE	0.823	5.551	POSITIVE
50835-2	ZIKA	15	2.385	POSITIVE	0.119	0.96	NEGATIVE	0.602	4.061	POSITIVE
50258-2	ZIKA	16	2.635	POSITIVE	0.087	0.702	NEGATIVE	1.544	10.415	POSITIVE
50357-2	ZIKA	17	1.851	POSITIVE	0.094	0.758	NEGATIVE	0.724	4.884	POSITIVE
50435-2	ZIKA	17	1.902	POSITIVE	0.08	0.645	NEGATIVE	0.539	3.636	POSITIVE
50727-2	ZIKA	17	1.877	POSITIVE	0.114	0.919	NEGATIVE	1.223	8.25	POSITIVE
50845-2	ZIKA	17	2.681	POSITIVE	0.109	0.879	NEGATIVE	1.278	8.621	POSITIVE
50463-2	ZIKA	19	3.46	POSITIVE	0.105	0.847	NEGATIVE	0.284	1.916	POSITIVE
50301-2	ZIKA	14	5.063	POSITIVE	0.805	6.492	POSITIVE	1.082	7.298	POSITIVE
50355-2	ZIKA	14	5.278	POSITIVE	0.524	4.226	POSITIVE	2.84	19.157	POSITIVE
50365-2	ZIKA	14	4.716	POSITIVE	0.366	2.952	POSITIVE	0.921	6.212	POSITIVE
50730-2	ZIKA	14	4.676	POSITIVE	0.451	3.637	POSITIVE	1.223	8.25	POSITIVE
50337-2	ZIKA	15	4.125	POSITIVE	0.161	1.298	POSITIVE	1.85	12.479	POSITIVE
50345-2	ZIKA	15	4.672	POSITIVE	0.479	3.863	POSITIVE	0.699	4.715	POSITIVE
50359-2	ZIKA	15	3.326	POSITIVE	0.323	2.605	POSITIVE	3.012	20.317	POSITIVE
50434-2	ZIKA	15	2.28	POSITIVE	0.141	1.137	POSITIVE	1.119	7.548	POSITIVE
50756-2	ZIKA	15	5.201	POSITIVE	0.993	8.008	POSITIVE	0.998	6.732	POSITIVE
50834-2	ZIKA	15	3.608	POSITIVE	0.199	1.605	POSITIVE	1.652	11.143	POSITIVE
50905-2	ZIKA	15	2.274	POSITIVE	0.139	1.121	POSITIVE	0.657	4.432	POSITIVE
50944-2	ZIKA	15	2.53	POSITIVE	0.162	1.306	POSITIVE	1.415	9.545	POSITIVE
50257-2	ZIKA	16	3.58	POSITIVE	0.168	1.355	POSITIVE	1.28	8.634	POSITIVE
50436-2	ZIKA	16	2.501	POSITIVE	0.139	1.121	POSITIVE	0.366	2.469	POSITIVE
50438-2	ZIKA	16	2.304	POSITIVE	0.246	1.984	POSITIVE	1.045	7.049	POSITIVE
50755-2	ZIKA	16	4.523	POSITIVE	0.789	6.363	POSITIVE	0.842	5.68	POSITIVE
50888-2	ZIKA	16	4.048	POSITIVE	0.607	4.895	POSITIVE	1.951	13.16	POSITIVE
50939-2	ZIKA	16	3.096	POSITIVE	0.309	2.492	POSITIVE	1.063	7.17	POSITIVE
50281-2	ZIKA	17	3.772	POSITIVE	0.235	1.895	POSITIVE	1.606	10.833	POSITIVE
50361-2	ZIKA	17	5.217	POSITIVE	0.283	2.282	POSITIVE	1.754	11.831	POSITIVE
50433-2	ZIKA	17	4.47	POSITIVE	0.312	2.516	POSITIVE	1.085	7.319	POSITIVE
50738-2	ZIKA	17	4.582	POSITIVE	0.642	5.177	POSITIVE	0.746	5.032	POSITIVE
50364-2	ZIKA	18	2.711	POSITIVE	0.158	1.274	POSITIVE	2.363	15.939	POSITIVE
50454-2	ZIKA	18	4.398	POSITIVE	0.286	2.306	POSITIVE	0.204	1.376	POSITIVE
50456-2	ZIKA	18	2.422	POSITIVE	0.128	1.032	POSITIVE	0.484	3.265	POSITIVE
50725-2	ZIKA	18	1.565	POSITIVE	0.134	1.081	POSITIVE	0.803	5.417	POSITIVE
50833-2	ZIKA	18	4.061	POSITIVE	0.476	3.839	POSITIVE	1.105	7.454	POSITIVE
50280-2	ZIKA	19	3.641	POSITIVE	0.273	2.202	POSITIVE	0.915	6.172	POSITIVE
50342-2	ZIKA	19	2.435	POSITIVE	0.143	1.153	POSITIVE	0.728	4.911	POSITIVE
50453-2	ZIKA	19	4.899	POSITIVE	0.546	4.403	POSITIVE	0.715	4.823	POSITIVE
50462-2	ZIKA	19	4.919	POSITIVE	0.635	5.121	POSITIVE	0.847	5.713	POSITIVE
50733-2	ZIKA	19	4.457	POSITIVE	0.497	4.008	POSITIVE	1.136	7.663	POSITIVE
50879-2	ZIKA	20	2.309	POSITIVE	0.141	1.137	POSITIVE	0.295	1.99	POSITIVE
50880-2	ZIKA	20	4.42	POSITIVE	0.975	7.863	POSITIVE	1.701	11.474	POSITIVE
50882-2	ZIKA	21	3.58	POSITIVE	0.655	5.282	POSITIVE	1.507	10.165	POSITIVE
50475-2	ZIKA	22	3.672	POSITIVE	0.207	1.669	POSITIVE	0.359	2.422	POSITIVE
50836-2	ZIKA	22	2.418	POSITIVE	0.197	1.589	POSITIVE	0.931	6.28	POSITIVE
50229-3	ZIKA	29	5.519	POSITIVE	1.688	13.613	POSITIVE	2.555	17.234	POSITIVE

## Sheet: Figure 3_>1 year
ID IMT	COHORT	DAYS OF SYMPTOMS	Zika qPCR PLASMA	Zika qPCRURINE	Zika Euroimmune IgG SO/CO	Zika Euroimmune IgG RESULT	IgG capture Zika OD	IgG capture Zika SO/CO	IgG capture Zika RESULT	DAB SO	DABA SO/CO	Daba RESULT
50004-6	ZIKA	>1 YEAR	NT	NT	0.713	NEGATIVE	0.106	0.855	NEGATIVE	0.121	0.816	NEGATIVE
50462-4	ZIKA	>1 YEAR	NT	NT	0.288	NEGATIVE	0.099	0.672	NEGATIVE	0.15	0.971	NEGATIVE
50833-4	ZIKA	>1 YEAR	NT	NT	0.222	NEGATIVE	0.087	0.702	NEGATIVE	0.08	0.54	NEGATIVE
50870-4	ZIKA	>1 YEAR	NT	NT	0.352	NEGATIVE	0.078	0.53	NEGATIVE	0.074	0.479	NEGATIVE
50882-4	ZIKA	>1 YEAR	NT	NT	0.431	NEGATIVE	0.099	0.798	NEGATIVE	0.135	0.911	NEGATIVE
50460-3	ZIKA	>1 YEAR	NT	NT	1.204	POSITIVE	0.097	0.782	NEGATIVE	0.082	0.553	NEGATIVE
50730-3	ZIKA	> 1 YEAR	NT	NT		POSITIVE	0.093	0.75	NEGATIVE	0.273	1.841	POSITIVE
50365-4	ZIKA	>1 YEAR	NT	NT	0.134	NEGATIVE	0.104	0.839	NEGATIVE	0.232	1.565	POSITIVE
50453-4	ZIKA	>1 YEAR	NT	NT	0.549	NEGATIVE	0.123	0.992	NEGATIVE	1.694	11.427	POSITIVE
50725-4	ZIKA	>1 YEAR	NT	NT	1.35	POSITIVE	0.121	0.822	NEGATIVE	0.163	1.055	POSITIVE
50879-4	ZIKA	>1 YEAR	NT	NT	1.311	POSITIVE	0.086	0.694	NEGATIVE	0.221	1.491	POSITIVE
50888-3	ZIKA	>1 YEAR	NT	NT	1.606	POSITIVE	0.112	0.903	NEGATIVE	0.424	2.86	POSITIVE
50229-6	ZIKA	>1 YEAR	NT	NT	1.07	BORDERLINE	0.148	1.194	POSITIVE	0.177	1.194	POSITIVE
50880-4	ZIKA	>1 YEAR	NT	NT	0.976	BORDERLINE	0.39	3.145	POSITIVE	3.569	24.074	POSITIVE
50345-3	ZIKA	>1 YEAR	NT	NT	0.707	NEGATIVE	0.164	1.114	POSITIVE	0.181	1.172	POSITIVE
50171-3	ZIKA	>1 YEAR	NT	NT	2.652	POSITIVE	0.33	2.661	POSITIVE	0.859	5.794	POSITIVE
50433-3	ZIKA	>1 YEAR	NT	NT	1.262	POSITIVE	0.168	1.141	POSITIVE	0.659	4.265	POSITIVE
50738-3	ZIKA	>1 YEAR	NT	NT	3.033	POSITIVE	0.378	2.567	POSITIVE	1.407	9.107	POSITIVE
50738-4	ZIKA	>1 YEAR	NT	NT	2.163	POSITIVE	0.462	3.138	POSITIVE	1.194	7.728	POSITIVE
50944-4	ZIKA	>1 YEAR	NT	NT	2.488	POSITIVE	0.143	1.153	POSITIVE	0.337	2.273	POSITIVE

## Sheet: Fig 3_all data
ID IMT	COHORT	DAYS OF SYMPTOMS	Zika Euroimmune IgG SO/CO	Zika Euroimmune IgG RESULT	IgG capture Zika OD	IgG capture Zika SO/CO	IgG capture Zika RESULT	DAB SO	DABA SO/CO	Daba RESULT
50733-1	ZIKA	1	0.829	BORDERLINE	0.065	0.524	NEGATIVE	0.092	0.621	NEGATIVE
50301-1	ZIKA	3	1.03	BORDERLINE	0.081	0.653	NEGATIVE	0.096	0.648	NEGATIVE
50463-1	ZIKA	5	0.85	BORDERLINE	0.068	0.548	NEGATIVE	0.137	0.924	NEGATIVE
50945-1	ZIKA	2	0.061	NEGATIVE	0.054	0.435	NEGATIVE	0.117	0.789	NEGATIVE
50738-1	ZIKA	3	0.154	NEGATIVE	0.077	0.621	NEGATIVE	0.066	0.445	NEGATIVE
50473-1	ZIKA	4	0.218	NEGATIVE	0.09	0.726	NEGATIVE	0.131	0.884	NEGATIVE
50939-1	ZIKA	4	0.081	NEGATIVE	0.056	0.452	NEGATIVE	0.104	0.702	NEGATIVE
50870-1	ZIKA	17	0.046	NEGATIVE	0.05	0.403	NEGATIVE	0.077	0.519	NEGATIVE
50004-6	ZIKA	>1 YEAR	0.713	NEGATIVE	0.106	0.855	NEGATIVE	0.121	0.816	NEGATIVE
50462-4	ZIKA	>1 YEAR	0.288	NEGATIVE	0.099	0.672	NEGATIVE	0.15	0.971	NEGATIVE
50833-4	ZIKA	>1 YEAR	0.222	NEGATIVE	0.087	0.702	NEGATIVE	0.08	0.54	NEGATIVE
50870-4	ZIKA	>1 YEAR	0.352	NEGATIVE	0.078	0.53	NEGATIVE	0.074	0.479	NEGATIVE
50882-4	ZIKA	>1 YEAR	0.431	NEGATIVE	0.099	0.798	NEGATIVE	0.135	0.911	NEGATIVE
50729-1	ZIKA	1	2.593	POSITIVE	0.056	0.452	NEGATIVE	0.084	0.567	NEGATIVE
50460-3	ZIKA	>1 YEAR	1.204	POSITIVE	0.097	0.782	NEGATIVE	0.082	0.553	NEGATIVE
50905-1	ZIKA	3	0.252	NEGATIVE	0.056	0.452	POSITIVE	0.069	0.465	NEGATIVE
50755-1	ZIKA	3	3.027	POSITIVE	0.124	1	POSITIVE	0.088	0.594	NEGATIVE
50945-2	ZIKA	14	1.064	BORDERLINE	0.08	0.645	NEGATIVE	0.585	3.946	POSITIVE
50436-1	ZIKA	4	0.446	NEGATIVE	0.079	0.637	NEGATIVE	0.697	4.702	POSITIVE
50102-3	ZIKA	6	0.455	NEGATIVE	0.056	0.452	NEGATIVE	0.996	6.718	POSITIVE
50342-1	ZIKA	6	0.25	NEGATIVE	0.063	0.508	NEGATIVE	0.468	3.157	POSITIVE
50365-4	ZIKA	>1 YEAR	0.134	NEGATIVE	0.104	0.839	NEGATIVE	0.232	1.565	POSITIVE
50453-4	ZIKA	>1 YEAR	0.549	NEGATIVE	0.123	0.992	NEGATIVE	1.694	11.427	POSITIVE
50171-2	ZIKA	14	3.162	POSITIVE	0.122	0.984	NEGATIVE	1.702	11.481	POSITIVE
50206-3	ZIKA	14	1.733	POSITIVE	0.093	0.75	NEGATIVE	0.552	3.723	POSITIVE
50460-2	ZIKA	15	3.14	POSITIVE	0.095	0.766	NEGATIVE	0.823	5.551	POSITIVE
50835-2	ZIKA	15	2.385	POSITIVE	0.119	0.96	NEGATIVE	0.602	4.061	POSITIVE
50258-2	ZIKA	16	2.635	POSITIVE	0.087	0.702	NEGATIVE	1.544	10.415	POSITIVE
50357-2	ZIKA	17	1.851	POSITIVE	0.094	0.758	NEGATIVE	0.724	4.884	POSITIVE
50435-2	ZIKA	17	1.902	POSITIVE	0.08	0.645	NEGATIVE	0.539	3.636	POSITIVE
50727-2	ZIKA	17	1.877	POSITIVE	0.114	0.919	NEGATIVE	1.223	8.25	POSITIVE
50845-2	ZIKA	17	2.681	POSITIVE	0.109	0.879	NEGATIVE	1.278	8.621	POSITIVE
50463-2	ZIKA	19	3.46	POSITIVE	0.105	0.847	NEGATIVE	0.284	1.916	POSITIVE
50730-3	ZIKA	> 1 YEAR		POSITIVE	0.093	0.75	NEGATIVE	0.273	1.841	POSITIVE
50725-4	ZIKA	>1 YEAR	1.35	POSITIVE	0.121	0.822	NEGATIVE	0.163	1.055	POSITIVE
50879-4	ZIKA	>1 YEAR	1.311	POSITIVE	0.086	0.694	NEGATIVE	0.221	1.491	POSITIVE
50888-3	ZIKA	>1 YEAR	1.606	POSITIVE	0.112	0.903	NEGATIVE	0.424	2.86	POSITIVE
50475-1	ZIKA	1	1.177	BORDERLINE	0.214	1.726	POSITIVE	0.834	5.626	POSITIVE
50229-6	ZIKA	>1 YEAR	1.07	BORDERLINE	0.148	1.194	POSITIVE	0.177	1.194	POSITIVE
50880-4	ZIKA	>1 YEAR	0.976	BORDERLINE	0.39	3.145	POSITIVE	3.569	24.074	POSITIVE
49912-1	ZIKA	1	0.079	NEGATIVE	0.185	1.492	POSITIVE	2.053	13.848	POSITIVE
50880-1	ZIKA	4	0.478	NEGATIVE	0.314	2.532	POSITIVE	0.801	5.403	POSITIVE
50345-3	ZIKA	>1 YEAR	0.707	NEGATIVE	0.164	1.114	POSITIVE	0.181	1.172	POSITIVE
49920-1	ZIKA	4	2.84	POSITIVE	0.243	1.96	POSITIVE	2.884	19.454	POSITIVE
50433-1	ZIKA	4	2.419	POSITIVE	0.131	1.056	POSITIVE	0.509	3.433	POSITIVE
50833-1	ZIKA	4	2.811	POSITIVE	0.138	1.113	POSITIVE	0.251	1.693	POSITIVE
50462-1	ZIKA	5	3.988	POSITIVE	0.588	4.742	POSITIVE	1.276	8.607	POSITIVE
50882-1	ZIKA	5	3.392	POSITIVE	0.997	8.04	POSITIVE	1.607	10.84	POSITIVE
50301-2	ZIKA	14	5.063	POSITIVE	0.805	6.492	POSITIVE	1.082	7.298	POSITIVE
50355-2	ZIKA	14	5.278	POSITIVE	0.524	4.226	POSITIVE	2.84	19.157	POSITIVE
50365-2	ZIKA	14	4.716	POSITIVE	0.366	2.952	POSITIVE	0.921	6.212	POSITIVE
50730-2	ZIKA	14	4.676	POSITIVE	0.451	3.637	POSITIVE	1.223	8.25	POSITIVE
50337-2	ZIKA	15	4.125	POSITIVE	0.161	1.298	POSITIVE	1.85	12.479	POSITIVE
50345-2	ZIKA	15	4.672	POSITIVE	0.479	3.863	POSITIVE	0.699	4.715	POSITIVE
50359-2	ZIKA	15	3.326	POSITIVE	0.323	2.605	POSITIVE	3.012	20.317	POSITIVE
50434-2	ZIKA	15	2.28	POSITIVE	0.141	1.137	POSITIVE	1.119	7.548	POSITIVE
50756-2	ZIKA	15	5.201	POSITIVE	0.993	8.008	POSITIVE	0.998	6.732	POSITIVE
50834-2	ZIKA	15	3.608	POSITIVE	0.199	1.605	POSITIVE	1.652	11.143	POSITIVE
50905-2	ZIKA	15	2.274	POSITIVE	0.139	1.121	POSITIVE	0.657	4.432	POSITIVE
50944-2	ZIKA	15	2.53	POSITIVE	0.162	1.306	POSITIVE	1.415	9.545	POSITIVE
50257-2	ZIKA	16	3.58	POSITIVE	0.168	1.355	POSITIVE	1.28	8.634	POSITIVE
50436-2	ZIKA	16	2.501	POSITIVE	0.139	1.121	POSITIVE	0.366	2.469	POSITIVE
50438-2	ZIKA	16	2.304	POSITIVE	0.246	1.984	POSITIVE	1.045	7.049	POSITIVE
50755-2	ZIKA	16	4.523	POSITIVE	0.789	6.363	POSITIVE	0.842	5.68	POSITIVE
50888-2	ZIKA	16	4.048	POSITIVE	0.607	4.895	POSITIVE	1.951	13.16	POSITIVE
50939-2	ZIKA	16	3.096	POSITIVE	0.309	2.492	POSITIVE	1.063	7.17	POSITIVE
50281-2	ZIKA	17	3.772	POSITIVE	0.235	1.895	POSITIVE	1.606	10.833	POSITIVE
50361-2	ZIKA	17	5.217	POSITIVE	0.283	2.282	POSITIVE	1.754	11.831	POSITIVE
50433-2	ZIKA	17	4.47	POSITIVE	0.312	2.516	POSITIVE	1.085	7.319	POSITIVE
50738-2	ZIKA	17	4.582	POSITIVE	0.642	5.177	POSITIVE	0.746	5.032	POSITIVE
50364-2	ZIKA	18	2.711	POSITIVE	0.158	1.274	POSITIVE	2.363	15.939	POSITIVE
50454-2	ZIKA	18	4.398	POSITIVE	0.286	2.306	POSITIVE	0.204	1.376	POSITIVE
50456-2	ZIKA	18	2.422	POSITIVE	0.128	1.032	POSITIVE	0.484	3.265	POSITIVE
50725-2	ZIKA	18	1.565	POSITIVE	0.134	1.081	POSITIVE	0.803	5.417	POSITIVE
50833-2	ZIKA	18	4.061	POSITIVE	0.476	3.839	POSITIVE	1.105	7.454	POSITIVE
50280-2	ZIKA	19	3.641	POSITIVE	0.273	2.202	POSITIVE	0.915	6.172	POSITIVE
50342-2	ZIKA	19	2.435	POSITIVE	0.143	1.153	POSITIVE	0.728	4.911	POSITIVE
50453-2	ZIKA	19	4.899	POSITIVE	0.546	4.403	POSITIVE	0.715	4.823	POSITIVE
50462-2	ZIKA	19	4.919	POSITIVE	0.635	5.121	POSITIVE	0.847	5.713	POSITIVE
50733-2	ZIKA	19	4.457	POSITIVE	0.497	4.008	POSITIVE	1.136	7.663	POSITIVE
50879-2	ZIKA	20	2.309	POSITIVE	0.141	1.137	POSITIVE	0.295	1.99	POSITIVE
50880-2	ZIKA	20	4.42	POSITIVE	0.975	7.863	POSITIVE	1.701	11.474	POSITIVE
50882-2	ZIKA	21	3.58	POSITIVE	0.655	5.282	POSITIVE	1.507	10.165	POSITIVE
50475-2	ZIKA	22	3.672	POSITIVE	0.207	1.669	POSITIVE	0.359	2.422	POSITIVE
50836-2	ZIKA	22	2.418	POSITIVE	0.197	1.589	POSITIVE	0.931	6.28	POSITIVE
50229-3	ZIKA	29	5.519	POSITIVE	1.688	13.613	POSITIVE	2.555	17.234	POSITIVE
50870-2	ZIKA	32	3.499	POSITIVE	0.275	2.218	POSITIVE	0.425	2.867	POSITIVE
49920-3	ZIKA	35	4.053	POSITIVE	0.316	2.548	POSITIVE	2.05	13.828	POSITIVE
50004-3	ZIKA	35	4.204	POSITIVE	0.331	2.669	POSITIVE	0.302	2.037	POSITIVE
49912-7	ZIKA	53	2.993	POSITIVE	0.197	1.589	POSITIVE	1.562	10.536	POSITIVE
50171-3	ZIKA	>1 YEAR	2.652	POSITIVE	0.33	2.661	POSITIVE	0.859	5.794	POSITIVE
50433-3	ZIKA	>1 YEAR	1.262	POSITIVE	0.168	1.141	POSITIVE	0.659	4.265	POSITIVE
50738-3	ZIKA	>1 YEAR	3.033	POSITIVE	0.378	2.567	POSITIVE	1.407	9.107	POSITIVE
50738-4	ZIKA	>1 YEAR	2.163	POSITIVE	0.462	3.138	POSITIVE	1.194	7.728	POSITIVE
50944-4	ZIKA	>1 YEAR	2.488	POSITIVE	0.143	1.153	POSITIVE	0.337	2.273	POSITIVE

## Sheet: Fig 4_A
DABA Unblocked	DABA Blocked (D3)
13.326	9.681
18.711	15.778
13.867	10.622
2.156	1.185
0.807	0.6
5.519	4.985
9.593	6.919
6.763	4.474
19.37	1.726
1.252	1
2.83	2.141
5.17	3.533
6.17	3.378
2.178	2.022
5.748	2.652
9.741	7.622
9.067	4.17
6.015	2.993
0.63	0.689
13.119	3.37
25.289	24.652
12.622	1.704
0.65	0.85
1.26	1.03
0.39	0.42
1.46	0.56
3.31	1.35
9.58	0.98
2.56	3.21
0.22	0.27
6.59	7.22
17.92	20.7
14.53	14.93
11.18	12.32
17.03	10.2
5.94	3.86
0.26	0.3
6.36	7.58
9.67	12.24
5.99	3.07
1.12	1.32
1.35	1.47
0.24	0.24
3.79	4.96
6.74	8.9
12.8	4.51
3.38	6.34
13.95	11.86
3.81	2.51
4.65	3.02
11.38	10.2
3.93	0.8
1.33	1.06
2.55	0.5
1.26	0.37
1.64	0.6
0.85	0.44
1.9	0.47
1.97	0.59

## Sheet: Fig 4_B
IgG Unblocked	IgG Blocked (D3)
0.597	0.628
1.473	0.775
2.419	1.705
2.915	1.457
0.837	0.395
0.357	0.411
1.403	1.039
1.721	1.271
0.775	0.605
0.225	0.279
1.302	0.93
2.876	1.24
0.419	0.38
4.078	1.395
0.76	0.163
0.295	0.163
2.403	1.744
6.163	0.194
3.97	1.14
2.92	1.36
1.15	0.54
0.54	0.27
3.14	2.65
3.23	2.9
6.45	5.49
3.03	3.27
5.53	5.67
2.65	2.36
0.28	0.25
6.51	6.18
6.91	7.38
1.22	0.15
8.12	2.69
2.66	1.04

## Sheet: Fig 5_A
DABA unblocked	DABA Quad Block
0.305556	0.282885
0.416667	0.192362
7.12	0.661952
9.97	0.407355
0.61	0.367751
2.23	0.735502
0.94	0.299859
14.35	0.882603
0.35	0.243281
0.33	0.181047
8.71	0.735502
2.67	0.384724
0.17	0.243281
5.22	0.435644
0.31	0.282885
0.39	0.339463
0.33	0.186704
0.33	0.350778
0.34	0.446959
0.69	0.531825
0.42	0.27157
0.6	0.316832
0.58	0.356436
1.19	0.707214
0.58	0.282885
1.65	0.350778
0.3	0.362093
0.33	0.452617
2.24	0.294201
0.38	0.333805
4.87	0.61669
2.72	0.41867
0.39	0.254597
16.88	0.633663
0.3	0.350778
0.97	0.435644
0.35	0.316832
0.37	0.316832
0.42	0.729844
0.69	0.520509
1.01	0.379066
3.67	0.384724
1.26	0.650636
0.26	0.339463
0.31	0.322489
1	0.362093
0.31	0.333805
0.53	0.514851
0.51	0.41867
0.29	0.311174
0.28	0.27157
0.51	0.41867
0.37	0.311174
0.32	0.299859
0.31	0.254597
0.31	0.311174
10.33	0.429986
1.28	0.752475
0.36	0.413013
0.27	0.367751
0.4	0.446959
0.34	0.322489
0.4	0.413013
0.47	0.492221
0.33	0.34512
3.77	0.560113
0.99	0.486563
3.68	0.497878
0.24	0.333805
0.65	0.362093
0.25	0.379066
0.5	0.322489
0.41	0.577086
0.31	0.41867
0.56	0.441301
0.35	0.277228
0.32	0.299859
1.45	0.509194
0.35	0.333805
0.31	0.328147
8.39	0.243281
0.340278	0.39604
0.347222	0.41867
0.256944	0.446959
0.277778	0.424328
0.361111	0.644979
0.284722	0.407355

## Sheet: Fig 5_B
Euroimmun Z	DABA Quad Block
0.13	0.282885
0.52	0.192362
3.07	0.661952
3.37	0.407355
1.31	0.367751
1.98	0.735502
3.24	0.299859
4.54	0.882603
0.17	0.243281
0.06	0.181047
3.89	0.735502
1.74	0.384724
0.25	0.243281
2.62	0.435644
0.11	0.282885
0.34	0.339463
0.92	0.186704
0.06	0.350778
0.4	0.446959
0.44	0.531825
1.08	0.27157
0.87	0.316832
0.71	0.356436
2.21	0.707214
0.49	0.282885
1.75	0.350778
0.19	0.362093
1.04	0.452617
3.27	0.294201
0.29	0.333805
1.92	0.61669
1.46	0.41867
0.11	0.254597
4.87	0.633663
0.33	0.350778
2.02	0.435644
0.44	0.316832
0.08	0.316832
0.18	0.729844
0.67	0.520509
1.82	0.379066
1.95	0.384724
1.62	0.650636
0.09	0.339463
0.39	0.322489
1.47	0.362093
0.08	0.333805
0.57	0.514851
0.33	0.41867
0.41	0.311174
0.2	0.27157
1.08	0.41867
0.3	0.311174
0.24	0.299859
0.47	0.254597
0.13	0.311174
2.68	0.429986
1.29	0.752475
0.4	0.413013
0.12	0.367751
0.47	0.446959
0.39	0.322489
0.54	0.413013
0.36	0.492221
0.48	0.34512
2.14	0.560113
1.41	0.486563
1.99	0.497878
0.09	0.333805
1.11	0.362093
0.14	0.379066
0.96	0.322489
0.17	0.577086
0.12	0.41867
0.86	0.441301
0.32	0.277228
0.11	0.299859
0.81	0.509194
0.27	0.333805
0.15	0.328147
3.28247	0.243281
0.208247	0.39604
0.451777	0.41867
0.286598	0.446959
0.134021	0.424328
0.756701	0.644979
0.0453608	0.407355

## Sheet: Fig 6_week 1
Samples	Collection days	Euroimmun IgG	IgG Capture Enzyme Immunoassay
4438/15 A	1	5.27	0.760331
1202 A	1	0.43	0.185124
1726 A	1	1.15	0.25124
1974/15 A	1	0.24	0.244628
2155/15 A	2	0.15	0.297521
2245/15 A	2	0.68	0.33719
2334/15 A	2	1.9	0.390083
2472/15 A	2	0.25	0.21157
1756 A	2	2.15	0.297521
1893 A	2	0.1	0.350413
2229/15 A	3	2.12	0.231405
4602/15 A	3	5.04	0.290909
1269 A	3	0.69	0.284298
1776 A	3	1.54	0.257851
1986/15 A	3	1.54	0.383471
3045/15 A	4	0.23	0.25124
1752 A	4	1.13	0.218182
1985/15 A	4	0.23	0.21157
2229/15 B	7	5.95	0.819835
3045/15 B	7	0.5	0.54876
1893 B	7	5.29	1.75868

[truncated: 2 more sheets: Fig 6_week 2, Fig 6_week 3-8]
